# Supplementary material for: Effects measurement and spatial differentiation in synergy between pollution and carbon reduction in national urban agglomerations
Source: PLoS One. 2023 Sep 21;18(9):e0289801. doi: 10.1371/journal.pone.0289801 (PMC10513305; doi:10.1371/journal.pone.0289801)
Supplement: S1 Appendix — (XLS) [file pone.0289801.s001.xls]

## Sheet: 1-2-17
1-13-2 城市市容环境卫生(2021年)														Urban Environmental Sanitation(2021)
地区名称 Name of Regions		道路清 扫保洁 面 积 (万平 方米) Surface Area of Roads Cleaned and Ma- intained (10,000 m2)		生活垃圾										Domestic Garbage						公共厕所 (座) Number of Latrines (unit)		市容环卫 专用车辆 设备总数 (辆) Number of Vehicles and Equipment Designated for Munici- pal Environ- mental Sanitation (unit)	地区名称 Name of Regions
			机械化 Mecha- nization	清运量 (万吨) Collected and Trans- ported (10,000 ton)	处理量 (万吨) Volume of Treated (10,000 ton)	无害化 处理厂 (场)数 (座) Number of Harmless Treatment Plants/ Grounds (unit)				无害化 处理能力 (吨／日) Harmless Treatment Capacity ( ton/day)						无害化 处理量 (万吨) Volume of Harmlessly Treated (10,000 ton)					三类 以上 Grade Ⅲ and Above
							卫生 填埋 Sanitary Landfill	焚烧 Inciner- ation	其他 other		卫生 填埋 Sanitary Landfill			焚烧 Inciner- ation	其他 other		卫生 填埋 Sanitary Landfill	焚烧 Inciner- ation	其他 other
全 国	National Total	1.03421e+06	810896	24869.2	24861.9	1407	542	583	282	1.05706e+06	261555			719533	75975.6	24839.3	5208.51	18019.7	1611.14	184063	158111	327512	全 国
北 京	Beijing	17439	11893	784.221	784.221	42	9	11	22	33861	7491			16950	9420	784.221	57.2617	476.081	250.878	6343	6343	12215	北 京			1908	316.326
天 津	Tianjin	14361.5	12073.7	335.678	335.678	19	1	13	5	19750	400			18200	1150	335.678	0.0708	309.768	25.8388	4348	4006	5601	天 津			784.221
河 北	Hebei	37330.6	34654.5	788.1	788.1	62	27	28	7	42704.3	9704.3			30750	2250	788.1	175.842	572.648	39.6092	7429	6745	13326	河 北			335.678
																										788.1
上 海	Shanghai	19476.9	18535	955.059	955.059	24	1	13	10	33880	5000			22500	6380	955.059	80.5721	734.943	139.544	6289	3957	10454	上 海			5104.71	436.803
江 苏	Jiangsu	74919.9	69325.3	1903.6	1903.6	82	21	49	12	83304	10978			67560	4766	1903.6	90.8747	1704.88	107.847	15284	14210	23037	江 苏			955.059
浙 江	Zhejiang	57716.7	45184.4	1531.14	1531.14	77	1	51	25	80078.1	1000			72090.1	6988	1531.14	12.012	1374.04	145.088	9636	8468	12129	浙 江			1903.6
安 徽	Anhui	47681.9	43446.8	714.905	714.905	52	12	25	15	35958.7	7295.65			26360	2303	714.905	32.1444	638.437	44.3236	6685	5787	10872	安 徽			1531.14
																										714.905
江 西	Jiangxi	27591.6	24967.6	567.457	567.457	31	8	17	6	22240	2745			18550	945	567.457	30.2672	524.768	12.4219	5435	4866	11192	江 西			2511.65	195.302
湖 北	Hubei	45680.7	36640.7	1075.69	1075.69	60	27	21	12	36143.9	11474.2			19885.7	4784	1075.69	342.1	602.866	130.725	6447	5732	14777	湖 北			567.457
湖 南	Hunan	34431	30587.3	868.506	868.506	46	26	11	9	35346	14906			17850	2590	868.506	333.137	483.215	52.1548	5018	3769	7678	湖 南			1075.69
																										868.506
广 东	Guangdong	123268	71981.2	3288.59	3288.59	182	41	73	68	176736	40830.3			122701	13204.5	3288.59	529.623	2554.15	204.816	13585	13064	29047	广 东			3553.85	223.638
海 南	Hainan	9164.32	6591.44	265.267	265.267	13	1	10	2	10785	500			9785	500	265.267	2.75	243.695	18.8218	934	925	15317	海 南			3288.59
																										265.267
重 庆	Chongqing	24008	17270.2	670.306	670.306	26	13	8	5	23070	5170			14100	3800	647.712	108.845	458.651	80.216	4917	3869	5000	重 庆			1915.2	117.651
四 川	Sichuan	54194.3	39324.8	1267.61	1267.49	58	18	31	9	44132.9	6413.62			36247.1	1472.23	1267.49	150.473	1079.58	37.435	9603	8059	14446	四 川			647.712
																										1267.49

## Sheet: Sheet1
地区名称 Name of Regions		道路清 扫保洁 面 积 (万平 方米) Surface Area of Roads Cleaned and Ma- intained (10,000 m2)		生活垃圾
			机械化 Mecha- nization	清运量 (万吨) Collected and Trans- ported (10,000 ton)	处理量 (万吨) Volume of Treated (10,000 ton)	无害化 处理能力 (吨／日) Harmless Treatment Capacity ( ton/day)
							卫生 填埋 Sanitary Landfill		厌氧发酵比k4	其他处理总量Q3	污染物总量Dq	堆肥比k3	焚烧量Q2	填埋量Q1	焚烧比k2	填埋比k1
全 国	National Total	1.03421e+06	810896	24869.2	24861.9	1.05706e+06	261555
北 京	Beijing	17439	11893	784.221	784.221	33861	7491		0.001	316.326	3816	0.0818948	1358.5	233.175	0.356001	0.0611046
天 津	Tianjin	14361.5	12073.7	335.678	335.678	19750	400		0.001	250.878	1568.44	0.158954	476.081	57.2617	0.303537	0.0365087
河 北	Hebei	37330.6	34654.5	788.1	788.1	42704.3	9704.3		0.001	25.8388	671.355	0.0374875	309.768	0.0708	0.461407	0.000105458
									0.001	39.6092	1576.2	0.0241296	572.648	175.842	0.363309	0.111561
上 海	Shanghai	19476.9	18535	955.059	955.059	33880	5000		0.001	436.803	10209.4	0.0417843	4452.3	215.603	0.436098	0.0211181
江 苏	Jiangsu	74919.9	69325.3	1903.6	1903.6	83304	10978		0.001	139.544	1910.12	0.0720553	734.943	80.5721	0.384763	0.0421817
浙 江	Zhejiang	57716.7	45184.4	1531.14	1531.14	80078.1	1000		0.001	107.847	3807.21	0.0273269	1704.88	90.8747	0.447804	0.0238691
安 徽	Anhui	47681.9	43446.8	714.905	714.905	35958.7	7295.65		0.001	145.088	3062.28	0.0463792	1374.04	12.012	0.448698	0.00392259
									0.001	44.3236	1429.81	0.0299997	638.437	32.1444	0.446519	0.0224816
江 西	Jiangxi	27591.6	24967.6	567.457	567.457	22240	2745		0.001	195.302	5023.31	0.0378791	1610.85	705.504	0.320675	0.140446
湖 北	Hubei	45680.7	36640.7	1075.69	1075.69	36143.9	11474.2		0.001	12.4219	1134.91	0.00994528	524.768	30.2672	0.462386	0.0266691
湖 南	Hunan	34431	30587.3	868.506	868.506	35346	14906		0.001	130.725	2151.38	0.0597634	602.866	342.1	0.280223	0.159014
									0.001	52.1548	1737.01	0.0290256	483.215	333.137	0.278187	0.191787
广 东	Guangdong	123268	71981.2	3288.59	3288.59	176736	40830.3		0.001	223.638	7107.7	0.0304641	2797.84	532.373	0.393635	0.0749008
海 南	Hainan	9164.32	6591.44	265.267	265.267	10785	500		0.001	204.816	6577.17	0.0301404	2554.15	529.623	0.388335	0.0805244
									0.001	18.8218	530.533	0.0344772	243.695	2.75	0.459339	0.00518346
重 庆	Chongqing	24008	17270.2	670.306	670.306	23070	5170		0.001	117.651	3830.4	0.0297151	1538.23	259.318	0.401585	0.0677
四 川	Sichuan	54194.3	39324.8	1267.61	1267.49	44132.9	6413.62		0.001	80.216	1295.42	0.0609226	458.651	108.845	0.354055	0.0840226
									0.001	37.435	2534.98	0.0137674	1079.58	150.473	0.425874	0.0593589

## Sheet: k1-k4
							厌氧发酵比k4	其他处理总量Q3	污染物总量Dq	堆肥比k3	焚烧量Q2	填埋量Q1	焚烧比k2	填埋比k1
	Landfill ratio(k1)	Incineration ratio(k2)	Compost ratio(k3)	Anaerobic fermentation ratio(k4)		京津冀城市群	0.001	316.326	3816	0.0818948	1358.5	233.175	0.356001	0.0611046
Beijing-Tianjin-Hebei	0.0611046	0.356001	0.0818948	0.001		北 京	0.001	250.878	1568.44	0.158954	476.081	57.2617	0.303537	0.0365087
the Yangtze River Delta	0.0211181	0.436098	0.0417843	0.001		天 津	0.001	25.8388	671.355	0.0374875	309.768	0.0708	0.461407	0.000105458
Middle reaches of Yangtze River	0.140446	0.320675	0.0378791	0.001		河 北	0.001	39.6092	1576.2	0.0241296	572.648	175.842	0.363309	0.111561
Pearl River delta	0.0749008	0.393635	0.0304641	0.001		长三角城市群	0.001	436.803	10209.4	0.0417843	4452.3	215.603	0.436098	0.0211181
Chengdu-Chongqing	0.0677	0.401585	0.0297151	0.001		上 海	0.001	139.544	1910.12	0.0720553	734.943	80.5721	0.384763	0.0421817
						江 苏	0.001	107.847	3807.21	0.0273269	1704.88	90.8747	0.447804	0.0238691
						浙 江	0.001	145.088	3062.28	0.0463792	1374.04	12.012	0.448698	0.00392259
						安 徽	0.001	44.3236	1429.81	0.0299997	638.437	32.1444	0.446519	0.0224816
						长江中游城市群	0.001	195.302	5023.31	0.0378791	1610.85	705.504	0.320675	0.140446
						江 西	0.001	12.4219	1134.91	0.00994528	524.768	30.2672	0.462386	0.0266691
						湖 北	0.001	130.725	2151.38	0.0597634	602.866	342.1	0.280223	0.159014
						湖 南	0.001	52.1548	1737.01	0.0290256	483.215	333.137	0.278187	0.191787
						珠三角城市群	0.001	223.638	7107.7	0.0304641	2797.84	532.373	0.393635	0.0749008
						广 东	0.001	204.816	6577.17	0.0301404	2554.15	529.623	0.388335	0.0805244
						海 南	0.001	18.8218	530.533	0.0344772	243.695	2.75	0.459339	0.00518346
						川渝城市群	0.001	117.651	3830.4	0.0297151	1538.23	259.318	0.401585	0.0677
						重 庆	0.001	80.216	1295.42	0.0609226	458.651	108.845	0.354055	0.0840226
						四 川	0.001	37.435	2534.98	0.0137674	1079.58	150.473	0.425874	0.0593589
							填埋比k1	焚烧比k2	堆肥比k3	厌氧发酵比k4
						京津冀城市群	0.0611046	0.356001	0.0818948	0.001
						北 京	0.0365087	0.303537	0.158954	0.001
						天 津	0.000105458	0.461407	0.0374875	0.001
						河 北	0.111561	0.363309	0.0241296	0.001
						长三角城市群	0.0211181	0.436098	0.0417843	0.001
						上 海	0.0421817	0.384763	0.0720553	0.001
						江 苏	0.0238691	0.447804	0.0273269	0.001
						浙 江	0.00392259	0.448698	0.0463792	0.001
						安 徽	0.0224816	0.446519	0.0299997	0.001
						长江中游城市群	0.140446	0.320675	0.0378791	0.001
						江 西	0.0266691	0.462386	0.00994528	0.001
						湖 北	0.159014	0.280223	0.0597634	0.001
						湖 南	0.191787	0.278187	0.0290256	0.001
						珠三角城市群	0.0749008	0.393635	0.0304641	0.001
						广 东	0.0805244	0.388335	0.0301404	0.001
						海 南	0.00518346	0.459339	0.0344772	0.001
						川渝城市群	0.0677	0.401585	0.0297151	0.001
						重 庆	0.0840226	0.354055	0.0609226	0.001
						四 川	0.0593589	0.425874	0.0137674	0.001

## Sheet: Dq、SC、Sd
		2021Dq	2021SC	2021Sd	2020Dq	2020SC	2020Sd	2019Dq	2019SC	2019Sd	2018Dq	2018SC	2018Sd	2017Dq	2017SC	2017Sd	2016Dq	2016SC	2016Sd		3733.6	494299
	京津冀城市群	3816	244403	0.64047	3780.4	337593	0.893009	4222.4	436686	1.03421	3842.8	483725	1.25878	3842.8	494299	1.2863	3842.8	494299	1.2863		8330.4	1.05112e+06
	长三角城市群	10209.4	624651	0.611838	9688.4	749339	0.77344	9473	882578	0.931678	9088.9	974722	1.07243	9088.9	1.05112e+06	1.15648	9088.9	1.05112e+06	1.15648		3922.4	705828
	长江中游城市群	5023.31	487615	0.970705	4624	554459	1.19909	4595.7	630043	1.37094	4234.9	671599	1.58587	4234.9	705828	1.66669	4234.9	705828	1.66669		5159.4	845983
	珠三角城市群	7107.7	564872	0.794732	6710.7	694285	1.03459	7206	928294	1.28822	5661.8	940708	1.6615	5661.8	845983	1.49419	5661.8	845983	1.49419		2761.6	431173
	川渝城市群	3830.4	296954	0.775255	3491.3	382598	1.09586	3471.4	412766	1.18905	3021.7	413440	1.36824	3021.7	431173	1.42692	3021.7	431173	1.42692
		京津冀城市群	长三角城市群	长江中游城市群	珠三角城市群	川渝城市群				京津冀城市群	长三角城市群	长江中游城市群	珠三角城市群	川渝城市群				京津冀城市群	长三角城市群	长江中游城市群	珠三角城市群	川渝城市群				Beijing-Tianjin-Hebei	the Yangtze River Delta	Middle reaches of Yangtze River	Pearl River delta	Chengdu-Chongqing					Beijing-Tianjin-Hebei	the Yangtze River Delta	Middle reaches of Yangtze River	Pearl River delta	Chengdu-Chongqing					京津冀城市群	长三角城市群	长江中游城市群	珠三角城市群	川渝城市群
	2021Dq	3816	10209.4	5023.31	7107.7	3830.4		2021	Dq	3816	10209.4	5023.31	7107.7	3830.4		2016	Dq	3733.6	8330.4	3922.4	5159.4	2761.6		2016	2016	1.32392	1.26178	1.79948	1.63969	1.56132			2016	Dq	0.373	0.833	0.392	0.516	0.276			2016	SC	0.494	1.051	0.706	0.846	0.431
	2021SC	244403	624651	487615	564872	296954			SC	244403	624651	487615	564872	296954			SC	494299	1.05112e+06	705828	845983	431173		2017	2017	1.2863	1.15648	1.66669	1.49419	1.42692				SC	0.494	1.051	0.706	0.846	0.431			2017	SC	0.494	1.051	0.706	0.846	0.431
	2021Sd	0.64047	0.611838	0.970705	0.794732	0.775255			Sd	0.64047	0.611838	0.970705	0.794732	0.775255			Sd	1.32392	1.26178	1.79948	1.63969	1.56132		2018	2018	1.25878	1.07243	1.58587	1.6615	1.36824			2017	Dq	0.384	0.909	0.423	0.566	0.302			2018	SC	0.484	0.975	0.672	0.941	0.413
	2020Dq	3780.4	9688.4	4624	6710.7	3491.3		2020	Dq	3780.4	9688.4	4624	6710.7	3491.3		2017	Dq	3842.8	9088.9	4234.9	5661.8	3021.7		2019	2019	1.03421	0.931678	1.37094	1.28822	1.18905				SC	0.494	1.051	0.706	0.846	0.431			2019	SC	0.437	0.883	0.63	0.928	0.413
	2020SC	337593	749339	554459	694285	382598			SC	337593	749339	554459	694285	382598			SC	494299	1.05112e+06	705828	845983	431173		2020	2020	0.893009	0.77344	1.19909	1.03459	1.09586			2018	Dq	0.384	0.909	0.423	0.566	0.302			2020	SC	0.338	0.749	0.554	0.694	0.383
	2020Sd	0.893009	0.77344	1.19909	1.03459	1.09586			Sd	0.893009	0.77344	1.19909	1.03459	1.09586			Sd	1.2863	1.15648	1.66669	1.49419	1.42692		2021	2021	0.64047	0.611838	0.970705	0.794732	0.775255				SC	0.484	0.975	0.672	0.941	0.413			2021	SC	0.224	0.625	0.488	0.565	0.297
	2019Dq	4222.4	9473	4595.7	7206	3471.4		2019	Dq	4222.4	9473	4595.7	7206	3471.4		2018	Dq	3842.8	9088.9	4234.9	5661.8	3021.7											2019	Dq	0.422	0.947	0.46	0.721	0.347
	2019SC	436686	882578	630043	928294	412766			SC	436686	882578	630043	928294	412766			SC	483725	974722	671599	940708	413440												SC	0.437	0.883	0.63	0.928	0.413
	2019Sd	1.03421	0.931678	1.37094	1.28822	1.18905			Sd	1.03421	0.931678	1.37094	1.28822	1.18905			Sd	1.25878	1.07243	1.58587	1.6615	1.36824											2020	Dq	0.378	0.969	0.462	0.671	0.349
	2018Dq	3842.8	9088.9	4234.9	5661.8	3021.7		2018	Dq	3842.8	9088.9	4234.9	5661.8	3021.7		2019	Dq	4222.4	9473	4595.7	7206	3471.4					京津冀城市群	长三角城市群	长江中游城市群	珠三角城市群	川渝城市群			SC	0.338	0.749	0.554	0.694	0.383
	2018SC	483725	974722	671599	940708	413440			SC	483725	974722	671599	940708	413440			SC	436686	882578	630043	928294	412766			2016	Dq(E+4)	0.373	0.833	0.392	0.516	0.276		2021	Dq	0.382	0.102	0.502	0.711	0.383
	2018Sd	1.25878	1.07243	1.58587	1.6615	1.36824			Sd	1.25878	1.07243	1.58587	1.6615	1.36824			Sd	1.03421	0.931678	1.37094	1.28822	1.18905				SC(E+6)	0.494	1.051	0.706	0.846	0.431			SC	0.224	0.625	0.488	0.565	0.297
	2017Dq	3842.8	9088.9	4234.9	5661.8	3021.7		2017	Dq	3842.8	9088.9	4234.9	5661.8	3021.7		2020	Dq	3780.4	9688.4	4624	6710.7	3491.3				Sd	1.32392	1.26178	1.79948	1.63969	1.56132											京津冀城市群	长三角城市群	长江中游城市群	珠三角城市群	川渝城市群
	2017SC	494299	1.05112e+06	705828	845983	431173			SC	494299	1.05112e+06	705828	845983	431173			SC	337593	749339	554459	694285	382598			2017	Dq(E+4)	0.384	0.909	0.423	0.566	0.302									2016	Dq	0.373	0.833	0.392	0.516	0.276
	2017Sd	1.2863	1.15648	1.66669	1.49419	1.42692			Sd	1.2863	1.15648	1.66669	1.49419	1.42692			Sd	0.893009	0.77344	1.19909	1.03459	1.09586				SC(E+6)	0.494	1.051	0.706	0.846	0.431									2017	Dq	0.384	0.909	0.423	0.566	0.302
	2016Dq	3842.8	9088.9	4234.9	5661.8	3021.7		2016	Dq	3842.8	9088.9	4234.9	5661.8	3021.7		2021	Dq	3816	10209.4	5023.31	7107.7	3830.4				Sd	1.2863	1.15648	1.66669	1.49419	1.42692									2018	Dq	0.384	0.909	0.423	0.566	0.302
	2016SC	494299	1.05112e+06	705828	845983	431173			SC	494299	1.05112e+06	705828	845983	431173			SC	244403	624651	487615	564872	296954			2018	Dq(E+4)	0.384	0.909	0.423	0.566	0.302									2019	Dq	0.422	0.947	0.46	0.721	0.347
	2016Sd	1.2863	1.15648	1.66669	1.49419	1.42692			Sd	1.2863	1.15648	1.66669	1.49419	1.42692			Sd	0.64047	0.611838	0.970705	0.794732	0.775255				SC(E+6)	0.484	0.975	0.672	0.941	0.413									2020	Dq	0.378	0.969	0.462	0.671	0.349
																										Sd	1.25878	1.07243	1.58587	1.6615	1.36824									2021	Dq	0.382	0.102	0.502	0.711	0.383
																									2019	Dq(E+4)	0.422	0.947	0.46	0.721	0.347
																										SC(E+6)	0.437	0.883	0.63	0.928	0.413
																										Sd	1.03421	0.931678	1.37094	1.28822	1.18905
																									2020	Dq(E+4)	0.378	0.969	0.462	0.671	0.349
																										SC(E+6)	0.338	0.749	0.554	0.694	0.383
																										Sd	0.893009	0.77344	1.19909	1.03459	1.09586
																									2021	Dq(E+4)	0.382	0.102	0.502	0.711	0.383
																										SC(E+6)	0.224	0.625	0.488	0.565	0.297
																										Sd	0.64047	0.611838	0.970705	0.794732	0.775255
																										3733.6	494299	1.32392
																										8330.4	1.05112e+06	1.26178
																										3922.4	705828	1.79948
																										5159.4	845983	1.63969
																										2761.6	431173	1.56132

## Sheet: Sheet2
	厌氧发酵比k4	其他处理总量Q3	污染物总量Dq					堆肥比k3	焚烧量Q2	填埋量Q1	焚烧比k2	填埋比k1	SC	Sd
京津冀城市群	0.001	316.326	3816					0.0818948	1358.5	233.175	0.356001	0.0611046	244403	0.64047
北 京	0.001	250.878	1568.44					0.158954	476.081	57.2617	0.303537	0.0365087	62395.6	0.397819
天 津	0.001	25.8388	671.355					0.0374875	309.768	0.0708	0.461407	0.000105458	37573.8	0.559671
河 北	0.001	39.6092	1576.2					0.0241296	572.648	175.842	0.363309	0.111561	144434	0.916343
长三角城市群	0.001	436.803	10209.4					0.0417843	4452.3	215.603	0.436098	0.0211181	624651	0.611838
上 海	0.001	139.544	1910.12					0.0720553	734.943	80.5721	0.384763	0.0421817	115886	0.606698
江 苏	0.001	107.847	3807.21					0.0273269	1704.88	90.8747	0.447804	0.0238691	248189	0.651894
浙 江	0.001	145.088	3062.28					0.0463792	1374.04	12.012	0.448698	0.00392259	168794	0.551205
安 徽	0.001	44.3236	1429.81					0.0299997	638.437	32.1444	0.446519	0.0224816	91780.8	0.641909
长江中游城市群	0.001	195.302	5023.31					0.0378791	1610.85	705.504	0.320675	0.140446	487615	0.970705						京津冀城市群	长三角城市群			长江中游城市群	珠三角城市群	川渝城市群
江 西	0.001	12.4219	1134.91					0.00994528	524.768	30.2672	0.462386	0.0266691	79280.8	0.698562					协同度泰尔指数	0.284502	0.579866			0.558549	0.179088	0.322061
湖 北	0.001	130.725	2151.38					0.0597634	602.866	342.1	0.280223	0.159014	210145	0.976791					区域内差异	0.243402	0.499322			0.444733	0.148065	0.267406
湖 南	0.001	52.1548	1737.01					0.0290256	483.215	333.137	0.278187	0.191787	198189	1.14098					区域间差异	0.0410999	0.0805442			0.113816	0.0310234	0.0546553
珠三角城市群	0.001	223.638	7107.7					0.0304641	2797.84	532.373	0.393635	0.0749008	564872	0.794732					区域内贡献率	0.855537	0.861099			0.796229	0.82677	0.830295
广 东	0.001	204.816	6577.17					0.0301404	2554.15	529.623	0.388335	0.0805244	534036	0.811953					区域间贡献率	0.144463	0.138901			0.203771	0.17323	0.169705
海 南	0.001	18.8218	530.533					0.0344772	243.695	2.75	0.459339	0.00518346	30836.4	0.581234			京津冀城市群	长三角城市群	长江中游城市群	珠三角城市群	川渝城市群	区域内差异	区域间差异	区域内贡献率	区域间贡献率
川渝城市群	0.001	117.651	3830.4					0.0297151	1538.23	259.318	0.401585	0.0677	296954	0.775255		2021	0.284502	0.579866	0.558549	0.179088	0.322061	0.320585	0.0642278	0.833094	0.166906
重 庆	0.001	80.216	1295.42					0.0609226	458.651	108.845	0.354055	0.0840226	97691.4	0.754127		2020
四 川	0.001	37.435	2534.98					0.0137674	1079.58	150.473	0.425874	0.0593589	199262	0.786051
											422.4
											128.9
											-92.31			贡献率
		Sd						fq	uq/u	lnuq/u	泰尔指数	区域内	区域间	区域内贡献率			区域间贡献率
	京津冀城市群	0.64047	13	-0.113904	0.0129742	0.113904	0.150992	0.136842	0.168856	-1.77871	-0.284502	-0.243402	-0.0410999	0.855537			0.144463		协同度泰尔指数	区域内差异	区域间差异			区域内贡献率	区域间贡献率
	北 京	0.397819																京津冀城市群	0.284502	0.243402	0.0410999			0.855537	0.144463
	天 津	0.559671																长三角城市群	0.579866	0.499322	0.0805442			0.861099	0.138901
	河 北	0.916343																长江中游城市群	0.558549	0.444733	0.113816			0.796229	0.203771
	长三角城市群	0.611838	26	-0.142536	0.0203165	0.142536	0.188946	0.273684	0.161307	-1.82444	-0.579866	-0.499322	-0.0805442	0.861099			0.138901	珠三角城市群	0.179088	0.148065	0.0310234			0.82677	0.17323
	上 海	0.606698																川渝城市群	0.322061	0.267406	0.0546553			0.830295	0.169705
	江 苏	0.651894
	浙 江	0.551205
	安 徽	0.641909
	长江中游城市群	0.970705	31	0.21633	0.0467987	0.21633	0.286767	0.326316	0.25592	-1.36289	-0.558549	-0.444733	-0.113816	0.796229			0.203771
	江 西	0.698562
	湖 北	0.976791
	湖 南	1.14098
	珠三角城市群	0.794732	9	0.0403575	0.00162872	0.0403575	0.0534979	0.0947368	0.209526	-1.56291	-0.179088	-0.148065	-0.0310234	0.82677			0.17323
	广 东	0.811953
	海 南	0.581234
	川渝城市群	0.775255	16	0.0208802	0.000435985	0.0208802	0.0276789	0.168421	0.204391	-1.58772	-0.322061	-0.267406	-0.0546553	0.830295			0.169705
	重 庆	0.754127
	四 川	0.786051
		3.793	95
		0.754375
			2021
			Sd			变异系数	y	x	城市群	城市群间距离（km）	减污降碳协同治理空间联系强度
			0.64047	1	京津冀	0.150992	39	116	1--2	998.88	R12	3.92744e-07
			0.611838	2	长三角	0.188946	31	121	1--3	1145.57	R13	6.23102e-07
			0.970705	3	长江中游	0.286767	29	113	1--4	1754.85	R14	5.10144e-07
			0.794732	4	珠三角	0.0534979	23.5	112.5	1--5	1239.3	R15	4.97642e-07
			0.775255	5	川渝	0.0276789	30	108	2--3	801.57	R23	5.95247e-07
									2--4	1182.92	R24	4.87339e-07
									2--5	1249.69	R25	4.75395e-07
									3--4	613.57	R34	7.73181e-07
				京津冀	长三角	长江中游	珠三角	川渝	3--5	496.44	R35	7.54232e-07
			2016	0.127415	0.168369	0.186024	0.0807087	0.0290518	4--5	849.46	R45	6.17502e-07
			2017	0.0852139	0.177535	0.185316	0.0626379	0.0147957
		2020	2018	0.0939858	0.228113	0.141434	0.195871	0.0152061
		0.106275	2019	0.1106	0.198778	0.178978	0.107844	0.0225556
		0.22594	2020	0.106275	0.22594	0.200051	0.0354232	0.0967403
		0.200051	2021	0.150992	0.188946	0.286767	0.0534979	0.0276789
		0.0354232
		0.0967403
		2019		2018								2016	2017	2018	2019	2020	2021
		0.1106		0.0939858							Beijing-Tianjin-Hebei	0.127415	0.0852139	0.0939858	0.1106	0.106275	0.150992
		0.198778		0.228113							the Yangtze River Delta	0.168369	0.177535	0.228113	0.198778	0.22594	0.188946
		0.178978		0.141434							Middle reaches of Yangtze River	0.186024	0.185316	0.141434	0.178978	0.200051	0.286767
		0.107844		0.195871							Pearl River delta	0.0807087	0.0626379	0.195871	0.107844	0.0354232	0.0534979
		0.0225556		0.0152061							Chengdu-Chongqing	0.0290518	0.0147957	0.0152061	0.0225556	0.0967403	0.0276789
			2017		2016
			0.0852139		0.127415
			0.177535		0.168369
			0.185316		0.186024
			0.0626379		0.0807087
			0.0147957		0.0290518

## Sheet: Sd计算
				422.4		422.4
				128.9		128.9
				58.09	-92.31	-92.31
				-150.4
其他处理总量Q3	焚烧量Q2	填埋量Q1		污染物总量Dq（万吨）	污染物碳排放总和SC（Mteq）	减污降碳协同度Sd
316.326	1358.5	233.175		3816	244403	0.64047
436.803	4452.3	215.603		10209.4	624651	0.611838
195.302	1610.85	705.504		5023.31	487615	0.970704
223.638	2797.84	532.373		7107.7	564872	0.794732
117.651	1538.23	259.318		3853.11	296954	0.770685
				污染物总量Dq（万吨）	污染物碳排放总和SC（Mteq）	减污降碳协同度Sd
			京津冀城市群	3816	2444.03	6404.7
			长三角城市群	10209.4	6246.51	6118.38
			长江中游城市群	5023.31	4876.15	9707.04
			珠三角城市群	7107.7	5648.72	7947.32
			川渝城市群	3853.11	2969.54	7706.85

## Sheet: 2020泰
	厌氧发酵比k4	其他处理总量Q3	污染物总量Dq					堆肥比k3	焚烧量Q2	填埋量Q1	焚烧比k2	填埋比k1	SC	Sd
京津冀城市群	0.001	316.326	3816					0.0818948	1358.5	233.175	0.356001	0.0611046	244403	0.64047
北 京	0.001	250.878	1568.44					0.158954	476.081	57.2617	0.303537	0.0365087	62395.6	0.397819
天 津	0.001	25.8388	671.355					0.0374875	309.768	0.0708	0.461407	0.000105458	37573.8	0.559671
河 北	0.001	39.6092	1576.2					0.0241296	572.648	175.842	0.363309	0.111561	144434	0.916343
长三角城市群	0.001	436.803	10209.4					0.0417843	4452.3	215.603	0.436098	0.0211181	624651	0.611838
上 海	0.001	139.544	1910.12					0.0720553	734.943	80.5721	0.384763	0.0421817	115886	0.606698
江 苏	0.001	107.847	3807.21					0.0273269	1704.88	90.8747	0.447804	0.0238691	248189	0.651894
浙 江	0.001	145.088	3062.28					0.0463792	1374.04	12.012	0.448698	0.00392259	168794	0.551205
安 徽	0.001	44.3236	1429.81					0.0299997	638.437	32.1444	0.446519	0.0224816	91780.8	0.641909
长江中游城市群	0.001	195.302	5023.31					0.0378791	1610.85	705.504	0.320675	0.140446	487615	0.970705						京津冀城市群	长三角城市群			长江中游城市群	珠三角城市群	川渝城市群
江 西	0.001	12.4219	1134.91					0.00994528	524.768	30.2672	0.462386	0.0266691	79280.8	0.698562					协同度泰尔指数	0.284502	0.579866			0.558549	0.179088	0.322061
湖 北	0.001	130.725	2151.38					0.0597634	602.866	342.1	0.280223	0.159014	210145	0.976791					区域内差异	0.243402	0.499322			0.444733	0.148065	0.267406
湖 南	0.001	52.1548	1737.01					0.0290256	483.215	333.137	0.278187	0.191787	198189	1.14098					区域间差异	0.0410999	0.0805442			0.113816	0.0310234	0.0546553
珠三角城市群	0.001	223.638	7107.7					0.0304641	2797.84	532.373	0.393635	0.0749008	564872	0.794732					区域内贡献率	0.855537	0.861099			0.796229	0.82677	0.830295
广 东	0.001	204.816	6577.17					0.0301404	2554.15	529.623	0.388335	0.0805244	534036	0.811953					区域间贡献率	0.144463	0.138901			0.203771	0.17323	0.169705
海 南	0.001	18.8218	530.533					0.0344772	243.695	2.75	0.459339	0.00518346	30836.4	0.581234			京津冀城市群	长三角城市群	长江中游城市群	珠三角城市群	川渝城市群	区域内差异	区域间差异	区域内贡献率	区域间贡献率
川渝城市群	0.001	117.651	3830.4					0.0297151	1538.23	259.318	0.401585	0.0677	296954	0.775255		2021	0.284502	0.579866	0.558549	0.179088	0.322061	0.320585	0.0642278	0.833094	0.166906
重 庆	0.001	80.216	1295.42					0.0609226	458.651	108.845	0.354055	0.0840226	97691.4	0.754127		2020	0.277729	0.589612	0.577444	0.180067	0.311557	0.323309	0.0639724	0.834817	0.165183
四 川	0.001	37.435	2534.98					0.0137674	1079.58	150.473	0.425874	0.0593589	199262	0.786051		2019
																2018
											422.4					2017
											128.9					2016
											-92.31			贡献率
		Sd						fq	uq/u	lnuq/u	泰尔指数	区域内	区域间	区域内贡献率	泰尔指数		区域间贡献率
	京津冀城市群	0.893009	13	-0.102165	0.0104377	0.102165	0.102661	0.136842	0.178745	-1.7218	-0.277729	-0.235614	-0.0421148	0.84836	0.277729		0.15164		协同度泰尔指数	区域内差异	区域间差异			区域内贡献率	区域间贡献率
	北 京	0.60202													0			京津冀城市群	0.284502	0.243402	0.0410999			0.855537	0.144463
	天 津	0.91036													0			长三角城市群	0.579866	0.499322	0.0805442			0.861099	0.138901
	河 北	1.18142													0			长江中游城市群	0.558549	0.444733	0.113816			0.796229	0.203771
	长三角城市群	0.77344	26	-0.221734	0.0491661	0.221734	0.22281	0.273684	0.154812	-1.86554	-0.589612	-0.51057	-0.0790424	0.865942	0.589612		0.134058	珠三角城市群	0.179088	0.148065	0.0310234			0.82677	0.17323
	上 海	0.615037													0			川渝城市群	0.322061	0.267406	0.0546553			0.830295	0.169705
	江 苏	0.754512													0
	浙 江	0.881269													0
	安 徽	0.799338													0
	长江中游城市群	1.19909	31	0.203916	0.0415816	0.203916	0.204904	0.326316	0.24001	-1.42707	-0.577444	-0.465677	-0.111767	0.806445	0.577444		0.193555
	江 西	1.17502													0
	湖 北	1.17893													0
	湖 南	1.23999													0
	珠三角城市群	1.03459	9	0.0394193	0.00155388	0.0394193	0.0396105	0.0947368	0.207085	-1.57463	-0.180067	-0.149175	-0.0308919	0.828442	0.180067		0.171558
	广 东	1.03415													0
	海 南	1.04008													0
	川渝城市群	1.09586	16	0.100687	0.0101379	0.100687	0.101176	0.168421	0.219348	-1.5171	-0.311557	-0.255511	-0.0560458	0.82011	0.311557		0.17989
	重 庆	1.07574										-0.323309	-0.0639724
	四 川	1.10665										0.323309	0.0639724
		4.99599	95
		0.995174
			Sd			变异系数	y	x	城市群	城市群间距离（km）	减污降碳协同治理空间联系强度
			0.64047	1	京津冀	0.150992	39	116	1--2	998.88	R12	3.92744e-07
			0.611838	2	长三角	0.188946	31	121	1--3	1145.57	R13	6.23102e-07
			0.970705	3	长江中游	0.286767	29	113	1--4	1754.85	R14	5.10144e-07
			0.794732	4	珠三角	0.0534979	23.5	112.5	1--5	1239.3	R15	4.97642e-07
			0.775255	5	川渝	0.0276789	30	108	2--3	801.57	R23	5.95247e-07
									2--4	1182.92	R24	4.87339e-07
									2--5	1249.69	R25	4.75395e-07
									3--4	613.57	R34	7.73181e-07
									3--5	496.44	R35	7.54232e-07
									4--5	849.46	R45	6.17502e-07

## Sheet: 2019泰
	厌氧发酵比k4	其他处理总量Q3	污染物总量Dq					堆肥比k3	焚烧量Q2	填埋量Q1	焚烧比k2	填埋比k1	SC	Sd
京津冀城市群	0.001	316.326	3816					0.0818948	1358.5	233.175	0.356001	0.0611046	244403	0.64047
北 京	0.001	250.878	1568.44					0.158954	476.081	57.2617	0.303537	0.0365087	62395.6	0.397819
天 津	0.001	25.8388	671.355					0.0374875	309.768	0.0708	0.461407	0.000105458	37573.8	0.559671
河 北	0.001	39.6092	1576.2					0.0241296	572.648	175.842	0.363309	0.111561	144434	0.916343
长三角城市群	0.001	436.803	10209.4					0.0417843	4452.3	215.603	0.436098	0.0211181	624651	0.611838
上 海	0.001	139.544	1910.12					0.0720553	734.943	80.5721	0.384763	0.0421817	115886	0.606698
江 苏	0.001	107.847	3807.21					0.0273269	1704.88	90.8747	0.447804	0.0238691	248189	0.651894
浙 江	0.001	145.088	3062.28					0.0463792	1374.04	12.012	0.448698	0.00392259	168794	0.551205
安 徽	0.001	44.3236	1429.81					0.0299997	638.437	32.1444	0.446519	0.0224816	91780.8	0.641909
长江中游城市群	0.001	195.302	5023.31					0.0378791	1610.85	705.504	0.320675	0.140446	487615	0.970705						京津冀城市群	长三角城市群			长江中游城市群	珠三角城市群	川渝城市群
江 西	0.001	12.4219	1134.91					0.00994528	524.768	30.2672	0.462386	0.0266691	79280.8	0.698562					协同度泰尔指数	0.284502	0.579866			0.558549	0.179088	0.322061
湖 北	0.001	130.725	2151.38					0.0597634	602.866	342.1	0.280223	0.159014	210145	0.976791					区域内差异	0.243402	0.499322			0.444733	0.148065	0.267406
湖 南	0.001	52.1548	1737.01					0.0290256	483.215	333.137	0.278187	0.191787	198189	1.14098					区域间差异	0.0410999	0.0805442			0.113816	0.0310234	0.0546553
珠三角城市群	0.001	223.638	7107.7					0.0304641	2797.84	532.373	0.393635	0.0749008	564872	0.794732					区域内贡献率	0.855537	0.861099			0.796229	0.82677	0.830295
广 东	0.001	204.816	6577.17					0.0301404	2554.15	529.623	0.388335	0.0805244	534036	0.811953					区域间贡献率	0.144463	0.138901			0.203771	0.17323	0.169705
海 南	0.001	18.8218	530.533					0.0344772	243.695	2.75	0.459339	0.00518346	30836.4	0.581234			京津冀城市群	长三角城市群	长江中游城市群	珠三角城市群	川渝城市群	区域内差异	区域间差异	区域内贡献率	区域间贡献率
川渝城市群	0.001	117.651	3830.4					0.0297151	1538.23	259.318	0.401585	0.0677	296954	0.775255		2021	0.284502	0.579866	0.558549	0.179088	0.322061	0.320585	0.0642278	0.833094	0.166906
重 庆	0.001	80.216	1295.42					0.0609226	458.651	108.845	0.354055	0.0840226	97691.4	0.754127		2020	0.277729	0.589612	0.577444	0.180067	0.311557	0.323309	0.0639724	0.834817	0.165183
四 川	0.001	37.435	2534.98					0.0137674	1079.58	150.473	0.425874	0.0593589	199262	0.786051		2019	0.278307	0.581434	0.582625	0.174404	0.321974	0.323789	0.0639602	0.835047	0.164953
																2018
											422.4					2017
											128.9					2016
											-92.31			贡献率
		Sd						fq	uq/u	lnuq/u	泰尔指数	区域内	区域间	区域内贡献率	泰尔指数		区域间贡献率
	京津冀城市群	1.03421	13	-0.127036	0.016138	0.127036	0.109396	0.136842	0.17788	-1.72665	-0.278307	-0.236278	-0.0420291	0.848983	0.278307		0.151017		协同度泰尔指数	区域内差异	区域间差异			区域内贡献率	区域间贡献率
	北 京	0.847835													0			京津冀城市群	0.284502	0.243402	0.0410999			0.855537	0.144463
	天 津	0.926522													0			长三角城市群	0.579866	0.499322	0.0805442			0.861099	0.138901
	河 北	1.31019													0			长江中游城市群	0.558549	0.444733	0.113816			0.796229	0.203771
	长三角城市群	0.931678	26	-0.22957	0.0527026	0.22957	0.197693	0.273684	0.160244	-1.83105	-0.581434	-0.501131	-0.0803034	0.861887	0.581434		0.138113	珠三角城市群	0.179088	0.148065	0.0310234			0.82677	0.17323
	上 海	1.00245													0			川渝城市群	0.322061	0.267406	0.0546553			0.830295	0.169705
	江 苏	0.89466													0
	浙 江	0.931259													0
	安 徽	0.954129													0
	长江中游城市群	1.37094	31	0.209693	0.043971	0.209693	0.180575	0.326316	0.235796	-1.44479	-0.582625	-0.471458	-0.111168	0.809195	0.582625		0.190805
	江 西	1.57922													0
	湖 北	1.26521													0
	湖 南	1.3588													0
	珠三角城市群	1.28822	9	0.126976	0.0161229	0.126976	0.109344	0.0947368	0.221569	-1.50702	-0.174404	-0.142771	-0.0316335	0.818619	0.174404		0.181381
	广 东	1.30057													0
	海 南	1.12713													0
	川渝城市群	1.18905	16	0.0278007	0.000772882	0.0278007	0.0239404	0.168421	0.204511	-1.58713	-0.321974	-0.267307	-0.0546672	0.830212	0.321974		0.169788
	重 庆	1.18119										-0.323789	-0.0639602
	四 川	1.19288										0.323789	0.0639602
		5.8141	95
		1.16125
			Sd			变异系数	y	x	城市群	城市群间距离（km）	减污降碳协同治理空间联系强度
			0.64047	1	京津冀	0.150992	39	116	1--2	998.88	R12	3.92744e-07
			0.611838	2	长三角	0.188946	31	121	1--3	1145.57	R13	6.23102e-07
			0.970705	3	长江中游	0.286767	29	113	1--4	1754.85	R14	5.10144e-07
			0.794732	4	珠三角	0.0534979	23.5	112.5	1--5	1239.3	R15	4.97642e-07
			0.775255	5	川渝	0.0276789	30	108	2--3	801.57	R23	5.95247e-07
									2--4	1182.92	R24	4.87339e-07
									2--5	1249.69	R25	4.75395e-07
									3--4	613.57	R34	7.73181e-07
									3--5	496.44	R35	7.54232e-07
									4--5	849.46	R45	6.17502e-07

## Sheet: 2018泰
	厌氧发酵比k4	其他处理总量Q3	污染物总量Dq					堆肥比k3	焚烧量Q2	填埋量Q1	焚烧比k2	填埋比k1	SC	Sd
京津冀城市群	0.001	316.326	3816					0.0818948	1358.5	233.175	0.356001	0.0611046	244403	0.64047
北 京	0.001	250.878	1568.44					0.158954	476.081	57.2617	0.303537	0.0365087	62395.6	0.397819
天 津	0.001	25.8388	671.355					0.0374875	309.768	0.0708	0.461407	0.000105458	37573.8	0.559671
河 北	0.001	39.6092	1576.2					0.0241296	572.648	175.842	0.363309	0.111561	144434	0.916343
长三角城市群	0.001	436.803	10209.4					0.0417843	4452.3	215.603	0.436098	0.0211181	624651	0.611838
上 海	0.001	139.544	1910.12					0.0720553	734.943	80.5721	0.384763	0.0421817	115886	0.606698
江 苏	0.001	107.847	3807.21					0.0273269	1704.88	90.8747	0.447804	0.0238691	248189	0.651894
浙 江	0.001	145.088	3062.28					0.0463792	1374.04	12.012	0.448698	0.00392259	168794	0.551205
安 徽	0.001	44.3236	1429.81					0.0299997	638.437	32.1444	0.446519	0.0224816	91780.8	0.641909
长江中游城市群	0.001	195.302	5023.31					0.0378791	1610.85	705.504	0.320675	0.140446	487615	0.970705						京津冀城市群	长三角城市群			长江中游城市群	珠三角城市群	川渝城市群
江 西	0.001	12.4219	1134.91					0.00994528	524.768	30.2672	0.462386	0.0266691	79280.8	0.698562					协同度泰尔指数	0.284502	0.579866			0.558549	0.179088	0.322061
湖 北	0.001	130.725	2151.38					0.0597634	602.866	342.1	0.280223	0.159014	210145	0.976791					区域内差异	0.243402	0.499322			0.444733	0.148065	0.267406
湖 南	0.001	52.1548	1737.01					0.0290256	483.215	333.137	0.278187	0.191787	198189	1.14098					区域间差异	0.0410999	0.0805442			0.113816	0.0310234	0.0546553
珠三角城市群	0.001	223.638	7107.7					0.0304641	2797.84	532.373	0.393635	0.0749008	564872	0.794732					区域内贡献率	0.855537	0.861099			0.796229	0.82677	0.830295
广 东	0.001	204.816	6577.17					0.0301404	2554.15	529.623	0.388335	0.0805244	534036	0.811953					区域间贡献率	0.144463	0.138901			0.203771	0.17323	0.169705
海 南	0.001	18.8218	530.533					0.0344772	243.695	2.75	0.459339	0.00518346	30836.4	0.581234			京津冀城市群	长三角城市群	长江中游城市群	珠三角城市群	川渝城市群	区域内差异	区域间差异	区域内贡献率	区域间贡献率
川渝城市群	0.001	117.651	3830.4					0.0297151	1538.23	259.318	0.401585	0.0677	296954	0.775255		2021	0.284502	0.579866	0.558549	0.179088	0.322061	0.320585	0.0642278	0.833094	0.166906
重 庆	0.001	80.216	1295.42					0.0609226	458.651	108.845	0.354055	0.0840226	97691.4	0.754127		2020	0.277729	0.589612	0.577444	0.180067	0.311557	0.323309	0.0639724	0.834817	0.165183
四 川	0.001	37.435	2534.98					0.0137674	1079.58	150.473	0.425874	0.0593589	199262	0.786051		2019	0.278307	0.581434	0.582625	0.174404	0.321974	0.323789	0.0639602	0.835047	0.164953
																2018	0.276101	0.590279	0.592057	0.167942	0.327541	0.327255	0.0635288	0.837432	0.162568
											422.4					2017
											128.9					2016
											-92.31			贡献率
		Sd						fq	uq/u	lnuq/u	泰尔指数	区域内	区域间	区域内贡献率	泰尔指数		区域间贡献率
	京津冀城市群	1.25878	13	-0.153218	0.0234756	0.153218	0.108511	0.136842	0.181203	-1.70814	-0.276101	-0.233745	-0.0423553	0.846595	0.276101		0.153405		协同度泰尔指数	区域内差异	区域间差异			区域内贡献率	区域间贡献率
	北 京	1.0879													0			京津冀城市群	0.284502	0.243402	0.0410999			0.855537	0.144463
	天 津	1.30008													0			长三角城市群	0.579866	0.499322	0.0805442			0.861099	0.138901
	河 北	1.46716													0			长江中游城市群	0.558549	0.444733	0.113816			0.796229	0.203771
	长三角城市群	1.07243	26	-0.33957	0.115308	0.33957	0.240488	0.273684	0.154377	-1.86836	-0.590279	-0.511339	-0.0789392	0.866268	0.590279		0.133732	珠三角城市群	0.179088	0.148065	0.0310234			0.82677	0.17323
	上 海	1.45271													0			川渝城市群	0.322061	0.267406	0.0546553			0.830295	0.169705
	江 苏	0.907668													0
	浙 江	1.08292													0
	安 徽	1.05278													0
	长江中游城市群	1.58587	31	0.173866	0.0302295	0.173866	0.123135	0.326316	0.228287	-1.47715	-0.592057	-0.482018	-0.110038	0.814142	0.592057		0.185858
	江 西	1.75082													0
	湖 北	1.43612													0
	湖 南	1.66745													0
	珠三角城市群	1.6615	9	0.2495	0.06225	0.2495	0.176699	0.0947368	0.239174	-1.43056	-0.167942	-0.135527	-0.0324146	0.806989	0.167942		0.193011
	广 东	1.70011													0
	海 南	1.18712													0
	川渝城市群	1.36824	16	-0.0437639	0.00191528	0.0437639	0.0309942	0.168421	0.196959	-1.62476	-0.327541	-0.273644	-0.0538966	0.835451	0.327541		0.164549
	重 庆	1.48142										-0.327255	-0.0635288
	四 川	1.3074										0.327255	0.0635288
		6.94682	95
		1.412
			Sd			变异系数	y	x	城市群	城市群间距离（km）	减污降碳协同治理空间联系强度
			0.64047	1	京津冀	0.150992	39	116	1--2	998.88	R12	3.92744e-07
			0.611838	2	长三角	0.188946	31	121	1--3	1145.57	R13	6.23102e-07
			0.970705	3	长江中游	0.286767	29	113	1--4	1754.85	R14	5.10144e-07
			0.794732	4	珠三角	0.0534979	23.5	112.5	1--5	1239.3	R15	4.97642e-07
			0.775255	5	川渝	0.0276789	30	108	2--3	801.57	R23	5.95247e-07
									2--4	1182.92	R24	4.87339e-07
									2--5	1249.69	R25	4.75395e-07
									3--4	613.57	R34	7.73181e-07
									3--5	496.44	R35	7.54232e-07
									4--5	849.46	R45	6.17502e-07

## Sheet: 2017泰
	厌氧发酵比k4	其他处理总量Q3	污染物总量Dq					堆肥比k3	焚烧量Q2	填埋量Q1	焚烧比k2	填埋比k1	SC	Sd
京津冀城市群	0.001	316.326	3816					0.0818948	1358.5	233.175	0.356001	0.0611046	244403	0.64047
北 京	0.001	250.878	1568.44					0.158954	476.081	57.2617	0.303537	0.0365087	62395.6	0.397819
天 津	0.001	25.8388	671.355					0.0374875	309.768	0.0708	0.461407	0.000105458	37573.8	0.559671
河 北	0.001	39.6092	1576.2					0.0241296	572.648	175.842	0.363309	0.111561	144434	0.916343
长三角城市群	0.001	436.803	10209.4					0.0417843	4452.3	215.603	0.436098	0.0211181	624651	0.611838
上 海	0.001	139.544	1910.12					0.0720553	734.943	80.5721	0.384763	0.0421817	115886	0.606698
江 苏	0.001	107.847	3807.21					0.0273269	1704.88	90.8747	0.447804	0.0238691	248189	0.651894
浙 江	0.001	145.088	3062.28					0.0463792	1374.04	12.012	0.448698	0.00392259	168794	0.551205
安 徽	0.001	44.3236	1429.81					0.0299997	638.437	32.1444	0.446519	0.0224816	91780.8	0.641909
长江中游城市群	0.001	195.302	5023.31					0.0378791	1610.85	705.504	0.320675	0.140446	487615	0.970705						京津冀城市群	长三角城市群			长江中游城市群	珠三角城市群	川渝城市群
江 西	0.001	12.4219	1134.91					0.00994528	524.768	30.2672	0.462386	0.0266691	79280.8	0.698562					协同度泰尔指数	0.284502	0.579866			0.558549	0.179088	0.322061
湖 北	0.001	130.725	2151.38					0.0597634	602.866	342.1	0.280223	0.159014	210145	0.976791					区域内差异	0.243402	0.499322			0.444733	0.148065	0.267406
湖 南	0.001	52.1548	1737.01					0.0290256	483.215	333.137	0.278187	0.191787	198189	1.14098					区域间差异	0.0410999	0.0805442			0.113816	0.0310234	0.0546553
珠三角城市群	0.001	223.638	7107.7					0.0304641	2797.84	532.373	0.393635	0.0749008	564872	0.794732					区域内贡献率	0.855537	0.861099			0.796229	0.82677	0.830295
广 东	0.001	204.816	6577.17					0.0301404	2554.15	529.623	0.388335	0.0805244	534036	0.811953					区域间贡献率	0.144463	0.138901			0.203771	0.17323	0.169705
海 南	0.001	18.8218	530.533					0.0344772	243.695	2.75	0.459339	0.00518346	30836.4	0.581234			京津冀城市群	长三角城市群	长江中游城市群	珠三角城市群	川渝城市群	区域内差异	区域间差异	区域内贡献率	区域间贡献率
川渝城市群	0.001	117.651	3830.4					0.0297151	1538.23	259.318	0.401585	0.0677	296954	0.775255		2021	0.284502	0.579866	0.558549	0.179088	0.322061	0.320585	0.0642278	0.833094	0.166906
重 庆	0.001	80.216	1295.42					0.0609226	458.651	108.845	0.354055	0.0840226	97691.4	0.754127		2020	0.277729	0.589612	0.577444	0.180067	0.311557	0.323309	0.0639724	0.834817	0.165183
四 川	0.001	37.435	2534.98					0.0137674	1079.58	150.473	0.425874	0.0593589	199262	0.786051		2019	0.278307	0.581434	0.582625	0.174404	0.321974	0.323789	0.0639602	0.835047	0.164953
																2018	0.276101	0.590279	0.592057	0.167942	0.327541	0.327255	0.0635288	0.837432	0.162568
											422.4					2017	0.274951	0.575224	0.581059	0.177899	0.323102	0.322282	0.0641647	0.833963	0.166037
											128.9					2016
											-92.31			贡献率
		Sd						fq	uq/u	lnuq/u	泰尔指数	区域内	区域间	区域内贡献率	泰尔指数		区域间贡献率
	京津冀城市群	1.2863	13	-0.134289	0.0180336	0.134289	0.0945307	0.136842	0.182957	-1.6985	-0.274951	-0.232427	-0.0425241	0.845339	0.274951		0.154661		协同度泰尔指数	区域内差异	区域间差异			区域内贡献率	区域间贡献率
	北 京	1.14905													0			京津冀城市群	0.284502	0.243402	0.0410999			0.855537	0.144463
	天 津	1.37466													0			长三角城市群	0.579866	0.499322	0.0805442			0.861099	0.138901
	河 北	1.4301													0			长江中游城市群	0.558549	0.444733	0.113816			0.796229	0.203771
	长三角城市群	1.15648	26	-0.264104	0.069751	0.264104	0.185912	0.273684	0.164493	-1.80489	-0.575224	-0.493969	-0.0812545	0.858743	0.575224		0.141257	珠三角城市群	0.179088	0.148065	0.0310234			0.82677	0.17323
	上 海	1.35619													0			川渝城市群	0.322061	0.267406	0.0546553			0.830295	0.169705
	江 苏	0.975942													0
	浙 江	1.2235													0
	安 徽	1.26645													0
	长江中游城市群	1.66669	31	0.246108	0.060569	0.246108	0.173244	0.326316	0.237063	-1.43943	-0.581059	-0.469708	-0.111351	0.808366	0.581059		0.191634
	江 西	1.90992													0
	湖 北	1.37777													0
	湖 南	1.86791													0
	珠三角城市群	1.49419	9	0.073608	0.00541814	0.073608	0.0518152	0.0947368	0.212528	-1.54868	-0.177899	-0.146717	-0.0311815	0.824724	0.177899		0.175276
	广 东	1.52617													0
	海 南	1.10133													0
	川渝城市群	1.42692	16	0.00633619	4.01473e-05	0.00633619	0.00446026	0.168421	0.202959	-1.59475	-0.323102	-0.26859	-0.0545127	0.831283	0.323102		0.168717
	重 庆	1.49926										-0.322282	-0.0641647
	四 川	1.38804										0.322282	0.0641647
		7.03059	95
		1.42059
			Sd			变异系数	y	x	城市群	城市群间距离（km）	减污降碳协同治理空间联系强度
			0.64047	1	京津冀	0.150992	39	116	1--2	998.88	R12	3.92744e-07
			0.611838	2	长三角	0.188946	31	121	1--3	1145.57	R13	6.23102e-07
			0.970705	3	长江中游	0.286767	29	113	1--4	1754.85	R14	5.10144e-07
			0.794732	4	珠三角	0.0534979	23.5	112.5	1--5	1239.3	R15	4.97642e-07
			0.775255	5	川渝	0.0276789	30	108	2--3	801.57	R23	5.95247e-07
									2--4	1182.92	R24	4.87339e-07
									2--5	1249.69	R25	4.75395e-07
									3--4	613.57	R34	7.73181e-07
									3--5	496.44	R35	7.54232e-07
									4--5	849.46	R45	6.17502e-07

[truncated: 8 more sheets: 2016泰, 变异系数计算, 2016, 2017, 2018, 2019, 2020, 空间联系]
